# Supplementary material for: Estimated COVID-19 Cases and Hospitalizations Averted by Case Investigation and Contact Tracing in the US
Source: JAMA Netw Open. 2022 Mar 25;5(3):e224042. doi: 10.1001/jamanetworkopen.2022.4042 (PMC8956978; doi:10.1001/jamanetworkopen.2022.4042)
Supplement: Supplement 2. — COVIDTracer Advanced Special Edition [file jamanetwopen-e224042-s002.xlsx]

## Sheet: Cover
		COVIDTracer Advanced Special Edition
		A Planning Tool to Illustrate the Resources Needed and Potential Impact of Contact Tracing and Monitoring of COVID-19 cases
		Special Edition - Designed to Estimate Cases Averted by Contact Tracing
		Authors of the special edition:
		Bradford Greening Jr., Gabriel Rainisch, Seonghye Jeon, Leah S. Fischer, Bishwa B. Adhikari, Emily B. Kahn, Michael L. Washington, Martin I. Meltzer
		Authors of the original version (alphabetical order):
		Bishwa B. Adhikari, Aziza Arifkhanova, Fatima Coronado, Leah S. Fischer, Bradford Greening Jr., Seonghye Jeon, Emily B. Kahn, Gloria J. Kang, Martin I. Meltzer, Gabrielle Miller, Gabriel Rainisch, Ketra Rice, Michael L. Washington
		Health Economics and Modeling Unit: hemu@cdc.gov
			Centers for Disease Control and Prevention
		Atlanta, Georgia
	Updated:	2021-11-03							Note: For COVIDTracer to work correctly, users must meet ALL of the following criteria: 1) Enable macros by clicking the "Enable Content" button when opening file. 2) Use Microsoft Office Excel 2013 or later in a Windows environment 3) Do not use browser or mobile version of Office - open file in Desktop app.

## Sheet: A. Outbreak Details
	Step 1:	Enter the population of your jurisdiction
		Total Population			1000000	persons
	Step 2:	Enter information about case counts in your jurisdiction
		Start Date			2021-01-01		2020-12-31	2020-12-18
		Total Cases as of 12/31/2020			35000	cases
		Cases in the last 14 days (from 12/18/2020 to 12/31/2020)			5000	cases
		Note: These data inputs will only create curves for the purpose of calculating resources needs. They are not intended as, nor should be intepreted as, forecasts of future cases
	Step3:	Enter estimates about the effectiveness of community interventions implemented through the present date
		Are community interventions currently in place?			Yes
		Will community interventions begin before initiating contact tracing?			Yes
		Date community interventions will begin in jurisdiction			2020-10-10	2021-01-01
		Pattern of change in daily case counts over the last 14 days			Daily case counts are slowly increasing	0	0.52
	Step 4:	(OPTIONAL/ADVANCED) Epidemiologic Parameters
		^It is recommended that the default parameters be used, however, if the user understands the implications for results, changes can be made below.
				Allows the user to modify the parameters that inform the modeled estimates of future cases.

## Sheet: Data
Duration:	1	6	0.15
Attack rate:	1	8	0.25
		12	0.35

## Sheet: Case Counts
																					New Cases By Day				Cumulative Cases								Reported Cases
																					Base Case	With Contact Tracing			Base Case	With Contact Tracing			Contact Tracing Begins on
																			Day	Date		No Contact Tracing	Continued Contact Tracing	Strategy 3 (Optional)		No Contact Tracing	Continued Contact Tracing	Strategy 3 (Optional)	Day	Date			Daily	7-day Avg	Cumulative		Squared Error
																			0	2021-01-01	449.353	424.169	413.61	936.152	449.353	35424.2	35413.6	35936.2	0	2021-01-01	0		421		35421		54.6056
																			1	2021-01-02	504.261	476.012	463.138	1050.01	953.614	35900.2	35876.7	36986.2	0	2021-01-01	34100	900000	0		35421		207707
																			2	2021-01-03	559.086	527.781	512.598	1163.51	1512.7	36428	36389.3	38149.7	0	2021-01-01			801		36222		28004.9
																			3	2021-01-04	613.818	579.467	561.98	1276.61	2126.52	37007.4	36951.3	39426.3	0	2021-01-01			344		36566		148477
																			4	2021-01-05	617.091	577.969	556.249	1478.66	2743.61	37585.4	37507.6	40905	0	2021-01-01			382		36948		313125
																			5	2021-01-06	617.948	573.295	546.782	1713.11	3361.56	38158.7	38054.4	42618.1	0	2021-01-01			274		37222		692819
																			6	2021-01-07	623.223	572.463	540.822	1969.71	3984.78	38731.2	38595.2	44587.8	0	2021-01-01			288	358.571	37510		1.17761e+06
																			7	2021-01-08	637.687	580.455	543.56	2237.95	4622.47	39311.6	39138.7	46825.7	0	2021-01-01			420	358.429	37930		1.46105e+06
																			8	2021-01-09	653.281	589.62	547.139	2545.33	5275.75	39901.2	39685.9	49371.1	0	2021-01-01			563	438.857	38493		1.42296e+06
																			9	2021-01-10	668.265	598.241	555.086	2902.11	5944.01	40499.5	40241	52273.2	0	2021-01-01			530	400.143	39023		1.48344e+06
																			10	2021-01-11	682.104	605.669	559.666	3313.04	6626.12	41105.1	40800.6	55586.2	0	2021-01-01			602	437	39625		1.38211e+06
																			11	2021-01-12	695.848	612.776	562.237	3775.67	7321.97	41717.9	41362.9	59361.9	0	2021-01-01			644	474.429	40269		1.19655e+06
																			12	2021-01-13	709.698	619.733	563.399	4295.47	8031.66	42337.7	41926.3	63657.4	0	2021-01-01			438	497.857	40707		1.48661e+06
																			13	2021-01-14	723.685	626.598	565.469	4881.08	8755.35	42964.2	42491.7	68538.4	0	2021-01-01			467	523.429	41174		1.73643e+06
																			14	2021-01-15	736.224	631.773	566.826	5544.67	9491.57	43596	43058.6	74083.1	0	2021-01-01			649	556.143	41823		1.52661e+06
																			15	2021-01-16	752.506	640.619	571.407	6285.19	10244.1	44236.6	43630	80368.3	0	2021-01-01			556	555.143	42379		1.56492e+06
																			16	2021-01-17	768.266	648.768	575.077	7114.38	11012.3	44885.4	44205	87482.7	0	2021-01-01			754	587.143	43133		1.14928e+06
																			17	2021-01-18	783.682	656.395	578.071	8039.02	11796	45541.8	44783.1	95521.7	0	2021-01-01			615	589	43748		1.07147e+06
																			18	2021-01-19	798.26	663.012	580.05	9068.5	12594.3	46204.8	45363.2	104590	0	2021-01-01			682	594.429	44430		870801
																			19	2021-01-20	813.423	670.005	582.336	10205.4	13407.7	46874.8	45945.5	114796	0	2021-01-01			477	600	44907		1.07849e+06
																			20	2021-01-21	829.124	677.337	584.925	11454.1	14236.8	47552.2	46530.4	126250	0	2021-01-01			524	608.143	45431		1.20874e+06
																			21	2021-01-22	845.231	684.891	587.712	12817.3	15082.1	48237	47118.1	139067	0	2021-01-01			527	590.714	45958		1.34592e+06
																			22	2021-01-23	861.391	692.337	590.364	14296.7	15943.5	48929.4	47708.5	153364	0	2021-01-01			579	594	46537		1.37242e+06
																			23	2021-01-24	877.619	699.684	592.917	15888.1	16821.1	49629.1	48301.4	169252	0	2021-01-01			844	606.857	47381		847175
																			24	2021-01-25	893.98	706.986	595.3	17583	17715.1	50336.1	48896.7	186835	0	2021-01-01			619	607.429	48000		804109
																			25	2021-01-26	910.543	714.307	597.63	19366.9	18625.6	51050.4	49494.4	206202	0	2021-01-01			688	608.286	48688		650203
																			26	2021-01-27	927.297	721.641	599.937	21219.7	19552.9	51772	50094.3	227421	0	2021-01-01			447	604	49135		920235
																			27	2021-01-28	944.221	728.974	602.252	23114	20497.1	52501	50696.5	250535	0	2021-01-01			526	604.286	49661		1.07234e+06
																			28	2021-01-29	961.29	736.285	604.521	25014.1	21458.4	53237.3	51301.1	275549	0	2021-01-01			561	609.143	50222		1.16437e+06
																			29	2021-01-30	978.541	743.612	606.748	26875.8	22436.9	53980.9	51907.8	302425	0	2021-01-01			0	526.429	50222		2.84195e+06
																			30	2021-01-31	995.916	750.9	608.891	28647.9	23432.9	54731.8	52516.7	331073	0	2021-01-01			0	405.857	50222		5.26565e+06
																			31	2021-02-01	1013.42	758.159	610.972	30272.7	24446.3	55489.9	53127.7	361346	0	2021-01-01			1942	594.857	52164		928666
																			32	2021-02-02	1031.05	765.386	612.999	31688.9	25477.3	56255.3	53740.7	393035	0	2021-01-01			290	538	52454		1.65552e+06
																			33	2021-02-03	1048.83	772.601	614.987	32834.6	26526.2	57027.9	54355.7	425869	0	2021-01-01			389	529.714	52843		2.28814e+06
																			34	2021-02-04	1066.72	779.792	616.926	33651.9	27592.9	57807.7	54972.6	459521	0	2021-01-01			356	505.429	53199		3.1456e+06
																			35	2021-02-05	1084.73	786.951	618.81	34091.4	28677.6	58594.7	55591.4	493613	0	2021-01-01			855	547.429	54054		2.36358e+06
																			36	2021-02-06	1102.84	794.069	620.631	34117.6	29780.5	59388.7	56212	527730	0	2021-01-01			672	643.429	54726		2.20827e+06
																			37	2021-02-07	1121.04	801.147	622.394	33713	30901.5	60189.9	56834.4	561443	0	2021-01-01			0	643.429	54726		4.44543e+06
																			38	2021-02-08	1139.33	808.185	624.099	32881.2	32040.8	60998.1	57458.5	594324	0	2021-01-01			1889	635.857	56615		711524
																			39	2021-02-09	1157.69	815.18	625.748	31647.9	33198.5	61813.2	58084.3	625972	0	2021-01-01			649	687.143	57264		672838
																			40	2021-02-10	1176.13	822.127	627.339	30059.9	34374.6	62635.4	58711.6	656032	0	2021-01-01			519	705.714	57783		862310
																			41	2021-02-11	1194.62	829.023	628.872	28180.9	35569.3	63464.4	59340.5	684213	0	2021-01-01			529	730.429	58312		1.05777e+06
																			42	2021-02-12	1213.16	835.864	630.343	26086.4	36782.4	64300.3	59970.8	710300	0	2021-01-01			695	707.571	59007		928952
																			43	2021-02-13	1231.73	842.649	631.754	23856.8	38014.2	65142.9	60602.6	734156	0	2021-01-01			1040	760.143	60047		308664
																			44	2021-02-14	1250.34	849.372	633.102	21570.9	39264.5	65992.3	61235.7	755727	0	2021-01-01			1003	903.429	61050		34476.2
																			45	2021-02-15	1268.95	856.031	634.39	19300	40533.4	66848.3	61870.1	775027	0	2021-01-01			1158	799	62208		114199
																			46	2021-02-16	1287.57	862.623	635.615	17103.9	41821	67710.9	62505.7	792131	0	2021-01-01			884	832.571	63092		343769
																			47	2021-02-17	1306.18	869.144	636.777	15028.3	43127.2	68580.1	63142.5	807159	0	2021-01-01			593	843.143	63685		294351
																			48	2021-02-18	1324.76	875.591	637.876	13105.1	44451.9	69455.7	63780.3	820265	0	2021-01-01			685	865.429	64370		347704
																			49	2021-02-19	1343.31	881.961	638.911	11352.9	45795.3	70337.6	64419.2	831618	0	2021-01-01			510	839	64880		212294
																			50	2021-02-20	1361.81	888.25	639.882	9779.09	47157.1	71225.9	65059.1	841397	0	2021-01-01			984	831	65864		647818
																			51	2021-02-21	1380.25	894.455	640.788	8382.44	48537.3	72120.3	65699.9	849779	0	2021-01-01			891	815	66755		1.1132e+06
																			52	2021-02-22	1398.61	900.572	641.629	7155.48	49935.9	73020.9	66341.5	856935	0	2021-01-01			799	763.714	67554		1.47005e+06
																			53	2021-02-23	1416.88	906.599	642.405	6086.62	51352.8	73927.5	66984	863021	0	2021-01-01			681	734.714	68235		1.56513e+06
																			54	2021-02-24	1435.05	912.532	643.115	5162	52787.9	74840	67627.1	868183	0	2021-01-01			0	650	68235		369585
																			55	2021-02-25	1453.09	918.368	643.758	4366.82	54240.9	75758.4	68270.8	872550	0	2021-01-01			986	693	69221		902836
																			56	2021-02-26	1471	924.102	644.336	3686.26	55711.9	76682.5	68915.2	876236	0	2021-01-01			642	711.857	69863		898403
																			57	2021-02-27	1488.76	929.733	644.847	3106.18	57200.7	77612.2	69560	879342	0	2021-01-01			719	674	70582		1.04447e+06
																			58	2021-02-28	1506.36	935.257	645.29	2613.4	58707.1	78547.5	70205.3	881956	0	2021-01-01			744	653	71326		1.25598e+06
																			59	2021-03-01	1523.77	940.67	645.667	2196	60230.8	79488.2	70851	884152	0	2021-01-01			718	641.429	72044		1.42334e+06
																			60	2021-03-02	1540.98	945.97	645.977	1843.28	61771.8	80434.1	71496.9	885995	0	2021-01-01
																			61	2021-03-03	1557.98	951.153	646.219	1545.82	63329.8	81385.3	72143.2	887541	0	2021-01-01
																			62	2021-03-04	1574.75	956.216	646.394	1295.39	64904.6	82341.5	72789.6	888836	0	2021-01-01
																			63	2021-03-05	1591.28	961.156	646.501	1084.85	66495.8	83302.7	73436.1	889921	0	2021-01-01
																			64	2021-03-06	1607.54	965.97	646.54	908.05	68103.4	84268.6	74082.6	890829	0	2021-01-01
																			65	2021-03-07	1623.53	970.656	646.512	759.729	69726.9	85239.3	74729.1	891589	0	2021-01-01
																			66	2021-03-08	1639.22	975.209	646.416	635.401	71366.1	86214.5	75375.5	892224	0	2021-01-01
																			67	2021-03-09	1654.59	979.628	646.253	531.256	73020.7	87194.1	76021.8	892756	0	2021-01-01
																			68	2021-03-10	1669.64	983.91	646.021	444.067	74690.4	88178	76667.8	893200	0	2021-01-01
																			69	2021-03-11	1684.35	988.051	645.722	371.107	76374.7	89166.1	77313.5	893571	0	2021-01-01
																			70	2021-03-12	1698.69	992.049	645.356	310.079	78073.4	90158.1	77958.9	893881	0	2021-01-01
																			71	2021-03-13	1712.66	995.902	644.923	259.047	79786.1	91154	78603.8	894140	0	2021-01-01
																			72	2021-03-14	1726.24	999.607	644.422	216.387	81512.3	92153.6	79248.2	894356	0	2021-01-01
																			73	2021-03-15	1739.41	1003.16	643.854	180.734	83251.7	93156.8	79892.1	894537	0	2021-01-01
																			74	2021-03-16	1752.15	1006.56	643.22	150.941	85003.9	94163.4	80535.3	894688	0	2021-01-01
																			75	2021-03-17	1764.46	1009.81	642.519	126.051	86768.3	95173.2	81177.8	894814	0	2021-01-01
																			76	2021-03-18	1776.32	1012.9	641.751	105.258	88544.6	96186.1	81819.6	894919	0	2021-01-01
																			77	2021-03-19	1787.71	1015.83	640.918	87.8912	90332.3	97201.9	82460.5	895007	0	2021-01-01
																			78	2021-03-20	1798.61	1018.6	640.02	73.3865	92131	98220.5	83100.5	895081	0	2021-01-01
																			79	2021-03-21	1809.03	1021.2	639.056	61.2733	93940	99241.7	83739.6	895142	0	2021-01-01
																			80	2021-03-22	1818.93	1023.64	638.027	51.1579	95758.9	100265	84377.6	895193	0	2021-01-01
																			81	2021-03-23	1828.32	1025.92	636.934	42.7115	97587.2	101291	85014.5	895236	0	2021-01-01
																			82	2021-03-24	1837.17	1028.02	635.776	35.6588	99424.4	102319	85650.3	895271	0	2021-01-01
																			83	2021-03-25	1845.48	1029.96	634.555	29.7702	101270	103349	86284.8	895301	0	2021-01-01
																			84	2021-03-26	1853.24	1031.72	633.271	24.8537	103123	104381	86918.1	895326	0	2021-01-01
																			85	2021-03-27	1860.42	1033.31	631.925	20.7488	104984	105414	87550	895347	0	2021-01-01
																			86	2021-03-28	1867.04	1034.73	630.516	17.3218	106851	106449	88180.6	895364	0	2021-01-01
																			87	2021-03-29	1873.07	1035.97	629.046	14.4607	108724	107485	88809.6	895379	0	2021-01-01
																			88	2021-03-30	1878.51	1037.04	627.515	12.072	110602	108522	89437.1	895391	0	2021-01-01
																			89	2021-03-31	1883.35	1037.93	625.924	10.0779	112486	109560	90063	895401	0	2021-01-01
																			90	2021-04-01	1887.58	1038.64	624.273	8.41315	114373	110599	90687.3	895409	0	2021-01-01
																			91	2021-04-02	1891.2	1039.18	622.563	7.02335	116264	111638	91309.9	895416	0	2021-01-01
																			92	2021-04-03	1894.2	1039.54	620.794	5.86312	118158	112677	91930.7	895422	0	2021-01-01
																			93	2021-04-04	1896.58	1039.72	618.968	4.89454	120055	113717	92549.6	895427	0	2021-01-01
																			94	2021-04-05	1898.33	1039.72	617.085	4.08596	121953	114757	93166.7	895431	0	2021-01-01
																			95	2021-04-06	1899.46	1039.54	615.146	3.41095	123853	115796	93781.9	895434	0	2021-01-01
																			96	2021-04-07	1899.95	1039.18	613.151	2.84745	125753	116835	94395	895437	0	2021-01-01
																			97	2021-04-08	1899.81	1038.65	611.101	2.37704	127653	117874	95006.1	895440	0	2021-01-01
																			98	2021-04-09	1899.04	1037.93	608.998	1.98434	129552	118912	95615.1	895442	0	2021-01-01
																			99	2021-04-10	1897.64	1037.04	606.841	1.65651	131449	119949	96222	895443	0	2021-01-01
																			100	2021-04-11	1895.6	1035.97	604.632	1.38285	133345	120985	96826.6	895445	0	2021-01-01
																			101	2021-04-12	1892.94	1034.72	602.371	1.15439	135238	122020	97429	895446	0	2021-01-01
																			102	2021-04-13	1889.65	1033.3	600.06	0.963676	137128	123053	98029	895447	0	2021-01-01
																			103	2021-04-14	1885.74	1031.71	597.698	0.804468	139013	124085	98626.7	895448	0	2021-01-01
																			104	2021-04-15	1881.21	1029.93	595.288	0.671563	140894	125115	99222	895448	0	2021-01-01
																			105	2021-04-16	1876.07	1027.99	592.83	0.560615	142771	126143	99814.8	895449	0	2021-01-01
																			106	2021-04-17	1870.32	1025.88	590.325	0.467996	144641	127169	100405	895449	0	2021-01-01
																			107	2021-04-18	1863.97	1023.59	587.773	0.390679	146505	128192	100993	895450	0	2021-01-01
																			108	2021-04-19	1857.04	1021.13	585.176	0.326135	148362	129213	101578	895450	0	2021-01-01
																			109	2021-04-20	1849.52	1018.51	582.535	0.272254	150211	130232	102161	895450	0	2021-01-01
																			110	2021-04-21	1841.43	1015.72	579.85	0.227275	152053	131248	102741	895450	0	2021-01-01
																			111	2021-04-22	1832.77	1012.77	577.122	0.189727	153886	132260	103318	895451	0	2021-01-01
																			112	2021-04-23	1823.56	1009.66	574.354	0.158382	155709	133270	103892	895451	0	2021-01-01
																			113	2021-04-24	1813.81	1006.39	571.544	0.132216	157523	134276	104464	895451	0	2021-01-01
																			114	2021-04-25	1803.54	1002.96	568.695	0.110373	159326	135279	105032	895451	0	2021-01-01
																			115	2021-04-26	1792.74	999.369	565.807	0.0921378	161119	136279	105598	895451	0	2021-01-01
																			116	2021-04-27	1781.44	995.629	562.882	0.0769157	162901	137274	106161	895451	0	2021-01-01
																			117	2021-04-28	1769.65	991.738	559.92	0.0642085	164670	138266	106721	895451	0	2021-01-01
																			118	2021-04-29	1757.38	987.699	556.923	0.0536006	166428	139254	107278	895451	0	2021-01-01
																			119	2021-04-30	1744.65	983.513	553.89	0.0447452	168172	140237	107832	895451	0	2021-01-01
																			120	2021-05-01	1731.47	979.184	550.825	0.0373528	169904	141216	108382	895451	0	2021-01-01
																			121	2021-05-02	1717.86	974.715	547.726	0.0311818	171622	142191	108930	895451	0	2021-01-01
																			122	2021-05-03	1703.83	970.107	544.596	0.0260302	173325	143161	109475	895451	0	2021-01-01
																			123	2021-05-04	1689.4	965.364	541.435	0.0217298	175015	144127	110016	895451	0	2021-01-01
																			124	2021-05-05	1674.58	960.489	538.245	0.0181398	176689	145087	110554	895452	0	2021-01-01
																			125	2021-05-06	1659.4	955.485	535.026	0.0151429	178349	146043	111089	895452	0	2021-01-01
																			126	2021-05-07	1643.86	950.355	531.78	0.0126411	179993	146993	111621	895452	0	2021-01-01
																			127	2021-05-08	1627.99	945.101	528.507	0.0105527	181621	147938	112150	895452	0	2021-01-01
																			128	2021-05-09	1611.8	939.728	525.208	0.00880928	183233	148878	112675	895452	0	2021-01-01
																			129	2021-05-10	1595.31	934.237	521.885	0.00735389	184828	149812	113197	895452	0	2021-01-01
																			130	2021-05-11	1578.53	928.633	518.538	0.00613895	186406	150741	113715	895452	0	2021-01-01
																			131	2021-05-12	1561.49	922.918	515.169	0.00512473	187968	151664	114231	895452	0	2021-01-01
																			132	2021-05-13	1544.19	917.097	511.778	0.00427808	189512	152581	114742	895452	0	2021-01-01
																			133	2021-05-14	1526.66	911.171	508.367	0.00357129	191039	153492	115251	895452	0	2021-01-01
																			134	2021-05-15	1508.92	905.145	504.936	0.00298128	192548	154397	115756	895452	0	2021-01-01
																			135	2021-05-16	1490.97	899.022	501.487	0.00248874	194039	155296	116257	895452	0	2021-01-01
																			136	2021-05-17	1472.84	892.805	498.019	0.00207757	195511	156189	116755	895452	0	2021-01-01
																			137	2021-05-18	1454.54	886.497	494.536	0.00173434	196966	157075	117250	895452	0	2021-01-01
																			138	2021-05-19	1436.09	880.103	491.036	0.00144781	198402	157955	117741	895452	0	2021-01-01
																			139	2021-05-20	1417.5	873.625	487.522	0.00120861	199820	158829	118228	895452	0	2021-01-01
																			140	2021-05-21	1398.8	867.067	483.994	0.00100894	201218	159696	118712	895452	0	2021-01-01
																			141	2021-05-22	1379.99	860.432	480.453	0.000842252	202598	160557	119193	895452	0	2021-01-01
																			142	2021-05-23	1361.1	853.724	476.9	0.000703103	203959	161410	119670	895452	0	2021-01-01
																			143	2021-05-24	1342.13	846.947	473.336	0.000586943	205302	162257	120143	895452	0	2021-01-01
																			144	2021-05-25	1323.1	840.103	469.762	0.000489974	206625	163097	120613	895452	0	2021-01-01
																			145	2021-05-26	1304.03	833.196	466.179	0.000409025	207929	163930	121079	895452	0	2021-01-01
																			146	2021-05-27	1284.93	826.229	462.587	0.00034145	209214	164757	121541	895452	0	2021-01-01
																			147	2021-05-28	1265.81	819.206	458.988	0.000285039	210479	165576	122000	895452	0	2021-01-01
																			148	2021-05-29	1246.69	812.13	455.383	0.000237948	211726	166388	122456	895452	0	2021-01-01
																			149	2021-05-30	1227.58	805.005	451.772	0.000198636	212954	167193	122908	895452	0	2021-01-01
																			150	2021-05-31	1208.49	797.833	448.156	0.000165819	214162	167991	123356	895452	0	2021-01-01
																			151	2021-06-01	1189.43	790.619	444.536	0.000138424	215352	168782	123800	895452	0	2021-01-01
																			152	2021-06-02	1170.42	783.365	440.912	0.000115555	216522	169565	124241	895452	0	2021-01-01
																			153	2021-06-03	1151.47	776.074	437.287	9.64642e-05	217674	170341	124679	895452	0	2021-01-01
																			154	2021-06-04	1132.59	768.75	433.659	8.05274e-05	218806	171110	125112	895452	0	2021-01-01
																			155	2021-06-05	1113.78	761.396	430.031	6.72234e-05	219920	171871	125542	895452	0	2021-01-01
																			156	2021-06-06	1095.07	754.015	426.403	5.61174e-05	221015	172625	125969	895452	0	2021-01-01
																			157	2021-06-07	1076.45	746.61	422.776	4.68462e-05	222091	173372	126391	895452	0	2021-01-01
																			158	2021-06-08	1057.94	739.184	419.15	3.91067e-05	223149	174111	126811	895452	0	2021-01-01
																			159	2021-06-09	1039.55	731.74	415.527	3.26459e-05	224189	174843	127226	895452	0	2021-01-01
																			160	2021-06-10	1021.28	724.281	411.906	2.72525e-05	225210	175567	127638	895452	0	2021-01-01
																			161	2021-06-11	1003.14	716.809	408.289	2.27501e-05	226213	176284	128046	895452	0	2021-01-01
																			162	2021-06-12	985.15	709.329	404.677	1.89915e-05	227198	176993	128451	895452	0	2021-01-01
																			163	2021-06-13	967.303	701.841	401.069	1.58539e-05	228166	177695	128852	895452	0	2021-01-01
																			164	2021-06-14	949.611	694.35	397.468	1.32347e-05	229115	178389	129249	895452	0	2021-01-01
																			165	2021-06-15	932.08	686.858	393.872	1.10482e-05	230047	179076	129643	895452	0	2021-01-01
																			166	2021-06-16	914.716	679.367	390.284	9.22291e-06	230962	179755	130034	895452	0	2021-01-01
																			167	2021-06-17	897.524	671.88	386.703	7.69919e-06	231860	180427	130420	895452	0	2021-01-01
																			168	2021-06-18	880.51	664.4	383.131	6.4272e-06	232740	181092	130803	895452	0	2021-01-01
																			169	2021-06-19	863.678	656.928	379.567	5.36536e-06	233604	181749	131183	895452	0	2021-01-01
																			170	2021-06-20	847.033	649.468	376.013	4.47895e-06	234451	182398	131559	895452	0	2021-01-01
																			171	2021-06-21	830.579	642.022	372.469	3.73898e-06	235281	183040	131932	895452	0	2021-01-01
																			172	2021-06-22	814.321	634.591	368.935	3.12126e-06	236096	183675	132300	895452	0	2021-01-01
																			173	2021-06-23	798.26	627.179	365.413	2.6056e-06	236894	184302	132666	895452	0	2021-01-01
																			174	2021-06-24	782.401	619.786	361.902	2.17513e-06	237676	184922	133028	895452	0	2021-01-01
																			175	2021-06-25	766.747	612.417	358.404	1.81577e-06	238443	185534	133386	895452	0	2021-01-01
																			176	2021-06-26	751.299	605.071	354.918	1.51579e-06	239195	186139	133741	895452	0	2021-01-01
																			177	2021-06-27	736.061	597.752	351.445	1.26536e-06	239931	186737	134093	895452	0	2021-01-01
																			178	2021-06-28	721.033	590.461	347.986	1.05631e-06	240652	187327	134441	895452	0	2021-01-01
																			179	2021-06-29	706.218	583.201	344.541	8.81799e-07	241358	187911	134785	895452	0	2021-01-01
																			180	2021-06-30	691.617	575.972	341.111	7.36117e-07	242049	188487	135126	895452	0	2021-01-01
																			181	2021-07-01	677.232	568.777	337.695	6.14503e-07	242727	189055	135464	895452	0	2021-01-01
																			182	2021-07-02	663.062	561.617	334.296	5.1298e-07	243390	189617	135798	895452	0	2021-01-01
																			183	2021-07-03	649.11	554.494	330.911	4.28231e-07	244039	190172	136129	895452	0	2021-01-01
																			184	2021-07-04	635.374	547.409	327.544	3.57483e-07	244674	190719	136457	895452	0	2021-01-01
																			185	2021-07-05	621.856	540.364	324.192	2.98423e-07	245296	191259	136781	895452	0	2021-01-01
																			186	2021-07-06	608.556	533.361	320.858	2.4912e-07	245905	191793	137102	895452	0	2021-01-01
																			187	2021-07-07	595.473	526.4	317.541	2.07963e-07	246500	192319	137419	895452	0	2021-01-01
																			188	2021-07-08	582.607	519.484	314.242	1.73605e-07	247083	192839	137733	895452	0	2021-01-01
																			189	2021-07-09	569.957	512.613	310.961	1.44924e-07	247653	193351	138044	895452	0	2021-01-01
																			190	2021-07-10	557.523	505.788	307.698	1.20981e-07	248210	193857	138352	895452	0	2021-01-01
																			191	2021-07-11	545.304	499.011	304.453	1.00994e-07	248756	194356	138657	895452	0	2021-01-01
																			192	2021-07-12	533.299	492.282	301.228	8.43085e-08	249289	194848	138958	895452	0	2021-01-01
																			193	2021-07-13	521.507	485.604	298.022	7.03798e-08	249810	195334	139256	895452	0	2021-01-01
																			194	2021-07-14	509.926	478.976	294.835	5.87524e-08	250320	195813	139551	895452	0	2021-01-01
																			195	2021-07-15	498.555	472.399	291.668	4.90459e-08	250819	196285	139842	895452	0	2021-01-01
																			196	2021-07-16	487.392	465.876	288.521	4.0943e-08	251306	196751	140131	895452	0	2021-01-01
																			197	2021-07-17	476.436	459.405	285.395	3.41788e-08	251783	197210	140416	895452	0	2021-01-01
																			198	2021-07-18	465.685	452.989	282.288	2.85321e-08	252248	197663	140699	895452	0	2021-01-01
																			199	2021-07-19	455.138	446.628	279.203	2.38183e-08	252703	198110	140978	895452	0	2021-01-01
																			200	2021-07-20	444.792	440.322	276.138	1.98833e-08	253148	198550	141254	895452	0	2021-01-01
																			201	2021-07-21	434.645	434.073	273.095	1.65983e-08	253583	198984	141527	895452	0	2021-01-01
																			202	2021-07-22	424.695	427.88	270.072	1.38561e-08	254008	199412	141797	895452	0	2021-01-01
																			203	2021-07-23	414.94	421.745	267.071	1.15669e-08	254423	199834	142064	895452	0	2021-01-01
																			204	2021-07-24	405.378	415.667	264.092	9.65597e-09	254828	200250	142328	895452	0	2021-01-01
																			205	2021-07-25	396.006	409.648	261.134	8.0607e-09	255224	200659	142589	895452	0	2021-01-01
																			206	2021-07-26	386.823	403.688	258.199	6.72899e-09	255611	201063	142848	895452	0	2021-01-01
																			207	2021-07-27	377.825	397.787	255.285	5.61729e-09	255989	201461	143103	895452	0	2021-01-01
																			208	2021-07-28	369.011	391.945	252.393	4.68926e-09	256358	201853	143355	895452	0	2021-01-01
																			209	2021-07-29	360.377	386.163	249.524	3.91454e-09	256718	202239	143605	895452	0	2021-01-01
																			210	2021-07-30	351.922	380.441	246.677	3.26782e-09	257070	202619	143851	895452	0	2021-01-01
																			211	2021-07-31	343.643	374.779	243.852	2.72794e-09	257414	202994	144095	895452	0	2021-01-01
																			212	2021-08-01	335.537	369.178	241.05	2.27726e-09	257749	203363	144336	895452	0	2021-01-01
																			213	2021-08-02	327.602	363.637	238.271	1.90103e-09	258077	203727	144575	895452	0	2021-01-01
																			214	2021-08-03	319.835	358.158	235.514	1.58696e-09	258396	204085	144810	895452	0	2021-01-01
																			215	2021-08-04	312.233	352.739	232.78	1.32478e-09	258709	204438	145043	895452	0	2021-01-01
																			216	2021-08-05	304.795	347.38	230.069	1.10591e-09	259014	204785	145273	895452	0	2021-01-01
																			217	2021-08-06	297.517	342.083	227.381	9.23203e-10	259311	205127	145500	895452	0	2021-01-01
																			218	2021-08-07	290.396	336.847	224.715	7.70681e-10	259601	205464	145725	895452	0	2021-01-01
																			219	2021-08-08	283.431	331.672	222.072	6.43356e-10	259885	205796	145947	895452	0	2021-01-01
																			220	2021-08-09	276.618	326.557	219.453	5.37067e-10	260161	206122	146167	895452	0	2021-01-01
																			221	2021-08-10	269.954	321.504	216.856	4.48338e-10	260431	206444	146383	895452	0	2021-01-01
																			222	2021-08-11	263.438	316.511	214.282	3.74268e-10	260695	206760	146598	895452	0	2021-01-01
																			223	2021-08-12	257.067	311.578	211.732	3.12435e-10	260952	207072	146809	895452	0	2021-01-01
																			224	2021-08-13	250.838	306.706	209.204	2.60817e-10	261203	207379	147019	895452	0	2021-01-01
																			225	2021-08-14	244.748	301.895	206.699	2.17728e-10	261448	207681	147225	895452	0	2021-01-01
																			226	2021-08-15	238.795	297.143	204.217	1.81757e-10	261686	207978	147430	895452	0	2021-01-01
																			227	2021-08-16	232.977	292.451	201.758	1.51729e-10	261919	208270	147631	895452	0	2021-01-01
																			228	2021-08-17	227.291	287.819	199.322	1.26662e-10	262147	208558	147831	895452	0	2021-01-01
																			229	2021-08-18	221.733	283.246	196.909	1.05736e-10	262368	208841	148028	895452	0	2021-01-01
																			230	2021-08-19	216.303	278.732	194.518	8.82671e-11	262585	209120	148222	895452	0	2021-01-01
																			231	2021-08-20	210.997	274.276	192.151	7.36845e-11	262796	209394	148414	895452	0	2021-01-01
																			232	2021-08-21	205.814	269.879	189.806	6.1511e-11	263001	209664	148604	895452	0	2021-01-01
																			233	2021-08-22	200.75	265.541	187.483	5.13488e-11	263202	209930	148791	895452	0	2021-01-01
																			234	2021-08-23	195.803	261.26	185.184	4.28654e-11	263398	210191	148977	895452	0	2021-01-01
																			235	2021-08-24	190.971	257.037	182.906	3.57836e-11	263589	210448	149160	895452	0	2021-01-01
																			236	2021-08-25	186.252	252.87	180.652	2.98718e-11	263775	210701	149340	895452	0	2021-01-01
																			237	2021-08-26	181.643	248.76	178.419	2.49367e-11	263957	210950	149519	895452	0	2021-01-01
																			238	2021-08-27	177.142	244.707	176.21	2.08169e-11	264134	211194	149695	895452	0	2021-01-01
																			239	2021-08-28	172.747	240.709	174.022	1.73777e-11	264307	211435	149869	895452	0	2021-01-01
																			240	2021-08-29	168.455	236.767	171.856	1.45067e-11	264475	211672	150041	895452	0	2021-01-01
																			241	2021-08-30	164.265	232.88	169.713	1.21101e-11	264639	211905	150210	895452	0	2021-01-01
																			242	2021-08-31	160.174	229.048	167.591	1.01094e-11	264800	212134	150378	895452	0	2021-01-01
																			243	2021-09-01	156.181	225.27	165.492	8.43919e-12	264956	212359	150544	895452	0	2021-01-01
																			244	2021-09-02	152.282	221.545	163.414	7.04494e-12	265108	212581	150707	895452	0	2021-01-01
																			245	2021-09-03	148.477	217.874	161.358	5.88105e-12	265257	212798	150868	895452	0	2021-01-01
																			246	2021-09-04	144.763	214.255	159.323	4.90944e-12	265401	213013	151028	895452	0	2021-01-01
																			247	2021-09-05	141.138	210.689	157.31	4.09835e-12	265542	213223	151185	895452	0	2021-01-01
																			248	2021-09-06	137.6	207.175	155.318	3.42126e-12	265680	213431	151340	895452	0	2021-01-01
																			249	2021-09-07	134.147	203.712	153.348	2.85603e-12	265814	213634	151494	895452	0	2021-01-01
																			250	2021-09-08	130.777	200.299	151.398	2.38418e-12	265945	213835	151645	895452	0	2021-01-01
																			251	2021-09-09	127.489	196.937	149.47	1.99029e-12	266072	214032	151794	895452	0	2021-01-01
																			252	2021-09-10	124.281	193.625	147.562	1.66148e-12	266197	214225	151942	895452	0	2021-01-01
																			253	2021-09-11	121.151	190.363	145.675	1.38698e-12	266318	214416	152088	895452	0	2021-01-01
																			254	2021-09-12	118.097	187.149	143.809	1.15784e-12	266436	214603	152232	895452	0	2021-01-01
																			255	2021-09-13	115.117	183.983	141.963	9.66552e-13	266551	214787	152373	895452	0	2021-01-01
																			256	2021-09-14	112.21	180.865	140.138	8.06867e-13	266663	214968	152514	895452	0	2021-01-01
																			257	2021-09-15	109.374	177.795	138.333	6.73564e-13	266773	215145	152652	895452	0	2021-01-01
																			258	2021-09-16	106.608	174.771	136.548	5.62285e-13	266879	215320	152788	895452	0	2021-01-01
																			259	2021-09-17	103.91	171.793	134.782	4.69389e-13	266983	215492	152923	895452	0	2021-01-01
																			260	2021-09-18	101.278	168.862	133.037	3.91841e-13	267085	215661	153056	895452	0	2021-01-01
																			261	2021-09-19	98.7103	165.975	131.311	3.27105e-13	267183	215827	153188	895452	0	2021-01-01
																			262	2021-09-20	96.2064	163.133	129.605	2.73064e-13	267279	215990	153317	895452	0	2021-01-01
																			263	2021-09-21	93.7642	160.335	127.919	2.27951e-13	267373	216150	153445	895452	0	2021-01-01
																			264	2021-09-22	91.3824	157.581	126.251	1.90291e-13	267465	216308	153571	895452	0	2021-01-01
																			265	2021-09-23	89.0597	154.87	124.603	1.58853e-13	267554	216463	153696	895452	0	2021-01-01
																			266	2021-09-24	86.7945	152.201	122.973	1.32609e-13	267640	216615	153819	895452	0	2021-01-01
																			267	2021-09-25	84.5855	149.575	121.363	1.10701e-13	267725	216764	153940	895452	0	2021-01-01
																			268	2021-09-26	82.4315	146.99	119.771	9.24116e-14	267807	216911	154060	895452	0	2021-01-01
																			269	2021-09-27	80.3311	144.446	118.197	7.71443e-14	267888	217056	154178	895452	0	2021-01-01
																			270	2021-09-28	78.283	141.942	116.642	6.43992e-14	267966	217198	154295	895452	0	2021-01-01
																			271	2021-09-29	76.286	139.479	115.105	5.37598e-14	268042	217337	154410	895452	0	2021-01-01
																			272	2021-09-30	74.3389	137.055	113.587	4.48781e-14	268117	217474	154524	895452	0	2021-01-01
																			273	2021-10-01	72.4405	134.669	112.086	3.74638e-14	268189	217609	154636	895452	0	2021-01-01
																			274	2021-10-02	70.5896	132.323	110.603	3.12744e-14	268260	217741	154746	895452	0	2021-01-01
																			275	2021-10-03	68.7851	130.014	109.137	2.61075e-14	268328	217871	154855	895452	0	2021-01-01
																			276	2021-10-04	67.0259	127.742	107.689	2.17943e-14	268396	217999	154963	895452	0	2021-01-01
																			277	2021-10-05	65.3108	125.508	106.258	1.81937e-14	268461	218125	155069	895452	0	2021-01-01
																			278	2021-10-06	63.6389	123.31	104.844	1.51879e-14	268524	218248	155174	895452	0	2021-01-01
																			279	2021-10-07	62.009	121.148	103.448	1.26787e-14	268586	218369	155278	895452	0	2021-01-01
																			280	2021-10-08	60.4202	119.021	102.068	1.0584e-14	268647	218488	155380	895452	0	2021-01-01
																			281	2021-10-09	58.8714	116.929	100.705	8.83544e-15	268706	218605	155480	895452	0	2021-01-01
																			282	2021-10-10	57.3616	114.872	99.3581	7.37574e-15	268763	218720	155580	895452	0	2021-01-01
																			283	2021-10-11	55.89	112.848	98.0278	6.15719e-15	268819	218833	155678	895452	0	2021-01-01
																			284	2021-10-12	54.4556	110.858	96.7138	5.13996e-15	268873	218944	155775	895452	0	2021-01-01
																			285	2021-10-13	53.0574	108.901	95.4158	4.29078e-15	268927	219052	155870	895452	0	2021-01-01
																			286	2021-10-14	51.6947	106.977	94.1337	3.5819e-15	268978	219159	155964	895452	0	2021-01-01
																			287	2021-10-15	50.3664	105.084	92.8674	2.99013e-15	269029	219265	156057	895452	0	2021-01-01
																			288	2021-10-16	49.0718	103.224	91.6167	2.49613e-15	269078	219368	156149	895452	0	2021-01-01
																			289	2021-10-17	47.8101	101.394	90.3815	2.08375e-15	269125	219469	156239	895452	0	2021-01-01
																			290	2021-10-18	46.5803	99.595	89.1616	1.73949e-15	269172	219569	156328	895452	0	2021-01-01
																			291	2021-10-19	45.3818	97.8263	87.9568	1.45211e-15	269217	219667	156416	895452	0	2021-01-01
																			292	2021-10-20	44.2138	96.0874	86.767	1.2122e-15	269262	219763	156503	895452	0	2021-01-01
																			293	2021-10-21	43.0755	94.3777	85.592	1.01194e-15	269305	219857	156588	895452	0	2021-01-01
																			294	2021-10-22	41.9661	92.697	84.4318	8.44753e-16	269347	219950	156673	895452	0	2021-01-01
																			295	2021-10-23	40.885	91.0448	83.2861	7.05191e-16	269388	220041	156756	895452	0	2021-01-01
																			296	2021-10-24	39.8314	89.4206	82.1548	5.88686e-16	269427	220130	156838	895452	0	2021-01-01
																			297	2021-10-25	38.8047	87.824	81.0377	4.91429e-16	269466	220218	156919	895452	0	2021-01-01
																			298	2021-10-26	37.8042	86.2546	79.9348	4.1024e-16	269504	220304	156999	895452	0	2021-01-01
																			299	2021-10-27	36.8292	84.712	78.8458	3.42464e-16	269541	220389	157078	895452	0	2021-01-01
																			300	2021-10-28	35.8792	83.1958	77.7706	2.85886e-16	269577	220472	157156	895452	0	2021-01-01
																			301	2021-10-29	34.9534	81.7055	76.7091	2.38654e-16	269612	220554	157233	895452	0	2021-01-01
																			302	2021-10-30	34.0512	80.2408	75.6611	1.99226e-16	269646	220634	157308	895452	0	2021-01-01
																			303	2021-10-31	33.1721	78.8012	74.6264	1.66312e-16	269679	220713	157383	895452	0	2021-01-01
																			304	2021-11-01	32.3156	77.3864	73.605	1.38835e-16	269711	220790	157457	895452	0	2021-01-01
																			305	2021-11-02	31.4809	75.996	72.5967	1.15898e-16	269743	220866	157529	895452	0	2021-01-01
																			306	2021-11-03	30.6677	74.6296	71.6013	9.67508e-17	269773	220941	157601	895452	0	2021-01-01
																			307	2021-11-04	29.8752	73.2868	70.6187	8.07665e-17	269803	221014	157671	895452	0	2021-01-01
																			308	2021-11-05	29.1031	71.9672	69.6488	6.74231e-17	269832	221086	157741	895452	0	2021-01-01
																			309	2021-11-06	28.3508	70.6706	68.6914	5.62841e-17	269861	221157	157810	895452	0	2021-01-01
																			310	2021-11-07	27.6178	69.3964	67.7463	4.69854e-17	269888	221226	157877	895452	0	2021-01-01
																			311	2021-11-08	26.9036	68.1444	66.8135	3.92229e-17	269915	221294	157944	895452	0	2021-01-01
																			312	2021-11-09	26.2077	66.9142	65.8928	3.27429e-17	269941	221361	158010	895452	0	2021-01-01
																			313	2021-11-10	25.5297	65.7055	64.9841	2.73334e-17	269967	221427	158075	895452	0	2021-01-01
																			314	2021-11-11	24.8691	64.5178	64.0872	2.28176e-17	269992	221492	158139	895452	0	2021-01-01
																			315	2021-11-12	24.2255	63.3509	63.202	1.90479e-17	270016	221555	158202	895452	0	2021-01-01
																			316	2021-11-13	23.5985	62.2044	62.3284	1.5901e-17	270040	221617	158265	895452	0	2021-01-01
																			317	2021-11-14	22.9876	61.078	61.4662	1.3274e-17	270063	221678	158326	895452	0	2021-01-01
																			318	2021-11-15	22.3924	59.9714	60.6153	1.1081e-17	270085	221738	158387	895452	0	2021-01-01
																			319	2021-11-16	21.8125	58.8842	59.7756	9.2503e-18	270107	221797	158447	895452	0	2021-01-01
																			320	2021-11-17	21.2476	57.8162	58.9469	7.72206e-18	270128	221855	158506	895452	0	2021-01-01
																			321	2021-11-18	20.6972	56.7669	58.1291	6.44629e-18	270149	221912	158564	895452	0	2021-01-01
																			322	2021-11-19	20.161	55.7361	57.3222	5.3813e-18	270169	221967	158621	895452	0	2021-01-01
																			323	2021-11-20	19.6386	54.7235	56.5258	4.49225e-18	270189	222022	158678	895452	0	2021-01-01
																			324	2021-11-21	19.1296	53.7288	55.7401	3.75009e-18	270208	222076	158733	895452	0	2021-01-01
																			325	2021-11-22	18.6338	52.7517	54.9647	3.13053e-18	270226	222129	158788	895452	0	2021-01-01
																			326	2021-11-23	18.1508	51.7919	54.1996	2.61334e-18	270245	222180	158842	895452	0	2021-01-01
																			327	2021-11-24	17.6802	50.8491	53.4446	2.18159e-18	270262	222231	158896	895452	0	2021-01-01
																			328	2021-11-25	17.2218	49.923	52.6998	1.82117e-18	270279	222281	158949	895452	0	2021-01-01
																			329	2021-11-26	16.7752	49.0134	51.9648	1.52029e-18	270296	222330	159001	895452	0	2021-01-01
																			330	2021-11-27	16.3401	48.1199	51.2396	1.26912e-18	270313	222378	159052	895452	0	2021-01-01
																			331	2021-11-28	15.9163	47.2423	50.5241	1.05945e-18	270328	222426	159102	895452	0	2021-01-01
																			332	2021-11-29	15.5034	46.3804	49.8182	8.84418e-19	270344	222472	159152	895452	0	2021-01-01
																			333	2021-11-30	15.1012	45.5338	49.1218	7.38303e-19	270359	222517	159201	895452	0	2021-01-01
																			334	2021-12-01	14.7094	44.7023	48.4346	6.16328e-19	270374	222562	159250	895452	0	2021-01-01
																			335	2021-12-02	14.3277	43.8856	47.7567	5.14504e-19	270388	222606	159297	895452	0	2021-01-01
																			336	2021-12-03	13.9559	43.0836	47.088	4.29503e-19	270402	222649	159345	895452	0	2021-01-01
																			337	2021-12-04	13.5937	42.2958	46.4282	3.58544e-19	270416	222691	159391	895452	0	2021-01-01
																			338	2021-12-05	13.2408	41.5222	45.7773	2.99309e-19	270429	222733	159437	895452	0	2021-01-01
																			339	2021-12-06	12.8971	40.7625	45.1351	2.4986e-19	270442	222774	159482	895452	0	2021-01-01
																			340	2021-12-07	12.5623	40.0163	44.5017	2.08581e-19	270454	222814	159526	895452	0	2021-01-01
																			341	2021-12-08	12.2361	39.2835	43.8768	1.74121e-19	270467	222853	159570	895452	0	2021-01-01
																			342	2021-12-09	11.9184	38.5639	43.2603	1.45354e-19	270478	222892	159614	895452	0	2021-01-01
																			343	2021-12-10	11.6089	37.8573	42.6523	1.2134e-19	270490	222929	159656	895452	0	2021-01-01
																			344	2021-12-11	11.3074	37.1633	42.0524	1.01294e-19	270501	222967	159698	895452	0	2021-01-01
																			345	2021-12-12	11.0138	36.4818	41.4607	8.45589e-20	270512	223003	159740	895452	0	2021-01-01
																			346	2021-12-13	10.7277	35.8126	40.8771	7.05889e-20	270523	223039	159781	895452	0	2021-01-01
																			347	2021-12-14	10.449	35.1554	40.3013	5.89269e-20	270534	223074	159821	895452	0	2021-01-01
																			348	2021-12-15	10.1776	34.5101	39.7335	4.91915e-20	270544	223109	159861	895452	0	2021-01-01
																			349	2021-12-16	9.91316	33.8765	39.1733	4.10646e-20	270554	223142	159900	895452	0	2021-01-01
																			350	2021-12-17	9.6556	33.2542	38.6208	3.42803e-20	270563	223176	159938	895452	0	2021-01-01
																			351	2021-12-18	9.40472	32.6433	38.0759	2.86168e-20	270573	223208	159976	895452	0	2021-01-01
																			352	2021-12-19	9.16033	32.0433	37.5384	2.3889e-20	270582	223240	160014	895452	0	2021-01-01
																			353	2021-12-20	8.92228	31.4542	37.0082	1.99423e-20	270591	223272	160051	895452	0	2021-01-01
																			354	2021-12-21	8.69041	30.8758	36.4853	1.66476e-20	270600	223303	160087	895452	0	2021-01-01
																			355	2021-12-22	8.46454	30.3078	35.9696	1.38973e-20	270608	223333	160123	895452	0	2021-01-01
																			356	2021-12-23	8.24454	29.7502	35.461	1.16013e-20	270616	223363	160159	895452	0	2021-01-01
																			357	2021-12-24	8.03024	29.2026	34.9593	9.68465e-21	270624	223392	160194	895452	0	2021-01-01
																			358	2021-12-25	7.82149	28.665	34.4645	8.08464e-21	270632	223421	160228	895452	0	2021-01-01
																			359	2021-12-26	7.61817	28.1371	33.9766	6.74898e-21	270640	223449	160262	895452	0	2021-01-01
																			360	2021-12-27	7.42011	27.6189	33.4953	5.63397e-21	270647	223476	160296	895452	0	2021-01-01
																			361	2021-12-28	7.2272	27.11	33.0207	4.70318e-21	270654	223503	160329	895452	0	2021-01-01
																			362	2021-12-29	7.03929	26.6104	32.5527	3.92617e-21	270661	223530	160361	895452	0	2021-01-01
																			363	2021-12-30	6.85626	26.1199	32.091	3.27753e-21	270668	223556	160393	895452	0	2021-01-01
																			364	2021-12-31	6.67798	25.6383	31.6358	2.73604e-21	270675	223582	160425	895452	0	2021-01-01
																			365	2022-01-01	6.50433	25.1654	31.1869	2.28402e-21	270681	223607	160456	895452	0	2021-01-01

## Sheet: B. Contact Tracing Strategies
	Step 1:	Enter the date on which contact tracing interventions will begin
		Choose entry method			Manual
		Days past epidemic peak				10
		Date contact tracing begins (no ramp-up)			2021-01-01	Hit refresh - I schange
		Date chosen			2021-01-01
	Step 2:	Set up the scenarios for contact tracing strategies								Timing of Case Isolation
										Day	No Contact Tracing	Continued Contact Tracing	Strategy 3 (Optional)
					No Contact Tracing	Continued Contact Tracing	Strategy 3 (Optional)			1	0	0	0
		Number of days after infection that case is isolated			15	9				2	0	0	0
		% of all cases successfully isolated and contacts traced and monitored			0	0.2				3	0	0	0
		Strategy Trigger			Symptoms	Contact ID				4	0.167772	0.167772	0
		Contacts are identified and listed?			No	Yes				5	0.180261	0.180261	0
		Contacts follow-up occurs?			No	Yes				6	0.170712	0.170712	0
		*Successfully traced = the strategy worked as assumed and transmission to the next generation was prevented								7	0.145178	0.145178	0
										8	0.112677	0.112677	0
	Step 3:	Account for additional effects of continued community interventions (e.g., facemask use, social distancing measures, school/business closures etc.)								9	0.0810181	0	0
										10	0.0548112	0	0
					No Contact Tracing	Continued Contact Tracing	Strategy 3 (Optional)			11	0.0355369	0	0		Legend
		Will community-level interventions continue?			Yes	Yes				12	0.0226266	0	0	Infected, not yet infectious
		Estimated % reduction in transmission due to continued community interventions			0.546902	0.546902				13	0.0146236	0	0	Infectious, pre-symptomatic
		Combined % reduction in transmission from contact tracing + continued community interventions, if applicable			0.546902	0.567146				14	0.0147841	0	0	Infectious & symptomatic
										Mean Squared Error (60 days)				1.18511e+06
	*These figures show the reduction in cases that may occur compared to the base case if contact tracing were initiated on the chosen date, given all of the provided assumptions. The red dotted line shows when contact tracing strategies were initiated.

## Sheet: Results - Cases Averted


		Transmission Fraction
		Transmission Reduction from Contact Tracing	0.0446801
		Transmission Reduction from All Other Interventions	0.546902
		Remaining Transmission*	0.432854
		*Calculated as follows: (1-reduction from CT) * (1-reduction from other interventions)
		Cases Averted, 60 days
		Cases Averted by Contact Tracing	8937.19
		Cases Averted per 100,000 population	893.719
		% of Additional Cases Averted by Contact Tracing**	0.196707
		**Additional cases averted by contact tracing out of every 100 remaining cases after accounting for the impact of all other interventions (e.g., vaccination, facemask policies, social distancing).
		Hospitalizations Averted, 60 days
		Hospitalizations Averted by Contact Tracing	219.613
		Hospitalizations averted per 100,000 population	21.9613
		% of Additional Hospitalizations Averted by Contact Tracing***	0.196707
		***Additional hospitalizations averted by contact tracing out of every 100 remaining hospitalizations after accounting for the impact of all other interventions.
[truncated: 1 more columns]

## Sheet: Calc-Navigation
				Worksheet Name (Clickable Link)	Brief Description
				Default Values	Contains a static list of all default values used in the model together with sources supporting these values
				Case Counts	Intermediate sheet used to aggregate relevant case count results for subsequent graphical / tabular display on final results sheets
				Person Hours	Intermediate sheet used to aggregate relevant person hour results for subsequent graphical / tabular display on final results sheets
				Staff Needed	Intermediate sheet used to aggregate relevant staff needed results for subsequent graphical / tabular display on final results sheets
				Table Templates	Template sheet used to provide user with one-stop location for all model input parameters as currently entered in the sheet
				Calc - Base	Calculation sheets where all primary calculations are performed. One sheet exists for each scenario (e.g., "No Intervention, Low Estimate")
				Calc - Likely, S1
				Calc - Likely, S2
				Calc - Likely, S3
				Calc - SA_Case Counts
				Calc - SA_Resources
				Calc - SA_Staffing_Low
				Calc - SA_Staffing_High
				Calculation Template	Template sheet used to provide consistency across all scenario calculation sheets
				Initial Case Distribution	Contains functionality allowing the user to choose one of several methods for distributing initial cases over the last 14 days

## Sheet: C. Tracing Resources
	Step 1:	Enter the estimated number of contacts per case	Lower	Upper
		Contacts per case	5	20	contacts per case
		False Alerts per case	0	0	alerts per case
		Number of days contacts are monitored	14	14	days
	Step 2:	Enter the daily work hours and overhead hours	Lower	Upper
		Daily shift length (hours)	8	12	hours per day
		Overhead hours (e.g., prep time, supervisory time, support staff)	0.05	0.05	of total hours needed
	Step 3:	Enter the estimated time needed to interview and monitor cases and contacts
			Staff Group	Lower	Upper
		Initial case interviews	1	1	2	hours per case
		Initial case interviews (false case alerts)	1	2	4	hours per alert
		Initial contact interviews	1	0.5	1	hours per contact
		Case/contact monitoring & follow-up	2	0.25	1	hours per day
		†For each case, there are a number of associated contacts (see Step 1). The time entered here represents the daily hours per case/contact required to monitor both the cases and associated contacts. If the number of assumed contacts-per-case are notably changed (in Step 1), users are advised to concurrently alter the monitoring time.

## Sheet: D. Epi Parameters
	Step 1:	Enter information about how quickly the disease spreads without mitigation
		New Infections per Case (R0)			2.5	infections
	Step 2:	Enter information about how the disease transmission occurs over the duration of illness (without mitigation)
		Day
		1	0
		2	0
		3	0	Infected, not yet infectious			Disease Stage (with Color Legend)
		4	0.167772				Infected, not yet infectious			3	days
		5	0.180261	Infectious, pre-symptomatic			Infectious, pre-symptomatic			2	days
		6	0.170712				Infectious & symptomatic			9	days
		7	0.145178				Recovering, no longer infectious			0	days
		8	0.112677				Total Duration of Infection/Illness			14	days
		9	0.0810181
		10	0.0548112
		11	0.0355369
		12	0.0226266
		13	0.0146236
		14	0.0147841	Infectious & symptomatic
			1	(Must equal 100%)
	Step 3:	Enter information about asymptomatic cases
		% of cases that are asymptomatic			0.4	of cases
		Infectiousness of Asymptomatic Cases (Relative to Symptomatic Cases)			0.75								*These figures show the cases that may occur if current social distancing interventions were to continue unchanged into the future (Base case for the model).
		*Default infectivity profile based on He et al 2020 and Ferreti et al 2020.

## Sheet: E.1. Hospitalization Inputs
	Step 1:	Enter information about the time horizon
		Choose a starting date			Custom date	2021-01-01
		Choose an ending date			Custom date	2021-03-02
		Chosen date range (start, end)			2021-01-01	2021-03-02
		Total Cases in Chosen Date Range
		Base Case	Strategy 1	Strategy 2	Strategy 3
		61771.8	45434.1	36496.9	850995
	Step 2:	Enter information about the risk of hospitalization by age group
		I wish to enter data based on			Percentages	(% sign not shown in data table; enter 45% as 45)
		Hospitalized Cases
		Age (year)	% of All Cases Admitted for Hospital Care	% of Admitted Cases Requiring ICU Care	% of ICU Cases That Will Require Mechanical Ventilation
		0 to 17	0.205	33.2	17.3913		CHR	0.0245729
		18 to 64	2.16534	29.9	16.236
		65+	4.1187	35	21.1
	Step 3:	Enter information about the percentage of all cases in your jurisdiction that belong to each age group
		Cases by Age Group
		Age (year)	% of Total Cases
		0 to 17	0.15
		18 to 64	0.55
		65+	0.3
			1	(must equal 100%)

[truncated: 24 more sheets: E.2. Costing Inputs, F. Impact of Interventions, RESULTS, RESULTS_Costs, RESULTS_Costs_2, SA_Case Counts, SA_Resources, SA_Staffing Deficit, Person Hours, Staff Needed, Table Templates, Calc - Base, Calc - Likely, S1, Calc - Likely, S2, Calc - Likely, S3, Calc - SA_Case Counts, Calc - SA_Resources, Calc - SA Staffing_Low, Calc - SA Staffing_High, Calculation Template …]
